# Supplementary material for: Talin-1 inhibits Smurf1-mediated Stat3 degradation to modulate β-cell proliferation and mass in mice
Source: Cell Death Dis. 2023 Oct 31;14(10):709. doi: 10.1038/s41419-023-06235-8 (PMC10616178; doi:10.1038/s41419-023-06235-8)
Supplement: Supplementary file 7 — Original Data File [file 41419_2023_6235_MOESM7_ESM.xlsx]

## Sheet: Fig. 4m
			Stat3-flag	+ + +
			Talin-flag	- - +
			HA-Ub	+ + +
			MG132	- + +
